# Supplementary material for: Meat Intake, Cooking Methods, Doneness Preferences and Risk of Gastric Adenocarcinoma in the MCC-Spain Study
Source: Nutrients. 2022 Nov 16;14(22):4852. doi: 10.3390/nu14224852 (PMC9695943; doi:10.3390/nu14224852)
Supplement: Supplementary file 1 [file nutrients-14-04852-s001.zip]

Archive with 1 entries (1 files):
- nutrients-1974891-supplementary.pdf
